# Supplementary material for: Interrelated Effects of Zinc Deficiency and the Microbiome on Group B Streptococcal Vaginal Colonization
Source: mSphere. 2022 Aug 9;7(4):e00264-22. doi: 10.1128/msphere.00264-22 (PMC9429885; doi:10.1128/msphere.00264-22)
Supplement: TABLE S1 [file msphere.00264-22-s0003.xlsx]

## Sheet: Sheet1
Metric	Model	No. Observations	No. Groups	Min. group size	Max. group size	Mean group size	Method	Scale	Log-Likelihood	Converged
Unweighted UniFrac PC1	MixedLM	176	76	1	4	2.3	REML	0.0313	37.0385	Yes
Weighted UniFrac PC1	MixedLM	176	76	1	4	2.3	REML	0.0967	-56.7192	Yes
ASV Richness	MixedLM	176	76	1	4	2.3	REML	33.4388	-559.484	Yes
Shannon's diversity	MixedLM	176	76	1	4	2.3	REML	0.4625	-192.762	Yes
Akkermansia muciniphila CLR	MixedLM	176	76	1	4	2.3	REML	2.1714	-325.775	Yes
Muribaculaceae sp. CLR	MixedLM	176	76	1	4	2.3	REML	1.2002	-273.345	Yes
Peptococcaceae rc4-4 sp. CLR	MixedLM	176	76	1	4	2.3	REML	0.5127	-200.198	Yes
Streptococcus agalactiae CLR	MixedLM	176	76	1	4	2.3	REML	4.7945	-395.11	Yes
Staphylococcus CLR	MixedLM	176	76	1	4	2.3	REML	4.7858	-412.161	Yes
Enterobacteriaceae CLR	MixedLM	176	76	1	4	2.3	REML	5.6423	-406.454	Yes
Enterococcus CLR	MixedLM	176	76	1	4	2.3	REML	6.6238	-428.383	Yes
Proteus sp. CLR	MixedLM	176	76	1	4	2.3	REML	5.4117	-402.865	Yes
Bifidobacterium pseudolongum CLR	MixedLM	176	76	1	4	2.3	REML	0.3415	-166.104	Yes
Lactobacillus sp. CLR	MixedLM	176	76	1	4	2.3	REML	5.6524	-406.607	Yes
Lactobacillus salivarius CLR	MixedLM	176	76	1	4	2.3	REML	1.5002	-292.532	Yes
Bacillus sp. CLR	MixedLM	176	76	1	4	2.3	REML	5.8113	-408.991	Yes
Ruminococcaceae sp. CLR	MixedLM	176	76	1	4	2.3	REML	0.1923	-120.016	Yes
Corynebacterium sp. CLR	MixedLM	176	76	1	4	2.3	REML	4.102	-388.157	Yes
Streptococcus CLR#	MixedLM	176	76	1	4	2.3	REML	2.7077	-343.312	No
Morganella morganii CLR	MixedLM	176	76	1	4	2.3	REML	3.6731	-406.66	Yes
Enterococcus sp. CLR	MixedLM	176	76	1	4	2.3	REML	0.2248	-130.92	Yes
# Indicates the model did not converge
