# Supplementary material for: Interrelated Effects of Zinc Deficiency and the Microbiome on Group B Streptococcal Vaginal Colonization
Source: mSphere. 2022 Aug 9;7(4):e00264-22. doi: 10.1128/msphere.00264-22 (PMC9429885; doi:10.1128/msphere.00264-22)
Supplement: TABLE S2 [file msphere.00264-22-s0004.xlsx]

## Sheet: Sheet1
Metric		Coef.	Std.Err.	z	P>|z|	[0.025	0.975]
Unweighted UniFrac PC1	Intercept	-0.084	0.027	-3.112	0.002	-0.138	-0.031
	treatment[T.no_zinc]	-0.002	0.039	-0.054	0.957	-0.078	0.074
	day	0.008	0.002	4.755	0	0.005	0.011
	day:treatment[T.no_zinc]	0.001	0.003	0.476	0.634	-0.004	0.007
	Group Var	0.001	0.018
Weighted UniFrac PC1	Intercept	0.018	0.046	0.392	0.695	-0.073	0.109
	treatment[T.no_zinc]	-0.059	0.066	-0.896	0.37	-0.189	0.071
	day	0.002	0.003	0.531	0.596	-0.004	0.007
	day:treatment[T.no_zinc]	-0.001	0.005	-0.258	0.796	-0.01	0.008
	Group Var	0	0.027
ASV Richness	Intercept	5.243	0.864	6.068	0	3.55	6.937
	treatment[T.no_zinc]	0.437	1.234	0.354	0.723	-1.981	2.856
	day	0.2	0.053	3.747	0	0.095	0.305
	day:treatment[T.no_zinc]	0.063	0.088	0.721	0.471	-0.108	0.235
	Group Var	0	0.524
Shannon's diversity	Intercept	0.564	0.103	5.496	0	0.363	0.766
	treatment[T.no_zinc]	-0.035	0.147	-0.238	0.812	-0.322	0.253
	day	0.012	0.006	1.847	0.065	-0.001	0.024
	day:treatment[T.no_zinc]	0.012	0.01	1.184	0.236	-0.008	0.032
	Group Var	0.008	0.055
Akkermansia muciniphila CLR	Intercept	-0.422	0.224	-1.883	0.06	-0.861	0.017
	treatment[T.no_zinc]	0.132	0.319	0.414	0.679	-0.493	0.756
	day	0.078	0.014	5.656	0	0.051	0.105
	day:treatment[T.no_zinc]	-0.008	0.023	-0.364	0.715	-0.053	0.036
	Group Var	0.038	0.159
Muribaculaceae sp. CLR	Intercept	-0.758	0.164	-4.622	0	-1.079	-0.437
	treatment[T.no_zinc]	0.331	0.234	1.417	0.157	-0.127	0.789
	day	0.076	0.01	7.49	0	0.056	0.096
	day:treatment[T.no_zinc]	-0.018	0.017	-1.084	0.279	-0.05	0.014
	Group Var	0	0.105
Peptococcaceae rc4-4 sp. CLR	Intercept	-0.454	0.107	-4.23	0	-0.665	-0.244
	treatment[T.no_zinc]	-0.145	0.153	-0.953	0.341	-0.445	0.154
	day	0.018	0.007	2.702	0.007	0.005	0.031
	day:treatment[T.no_zinc]	0.028	0.011	2.618	0.009	0.007	0.05
	Group Var	0	0.063
Streptococcus agalactiae CLR	Intercept	9.147	0.334	27.389	0	8.492	9.801
	treatment[T.no_zinc]	-0.87	0.477	-1.825	0.068	-1.804	0.064
	day	-0.033	0.02	-1.628	0.104	-0.073	0.007
	day:treatment[T.no_zinc]	-0.051	0.034	-1.513	0.13	-0.116	0.015
	Group Var	0.156	0.195
Staphylococcus CLR	Intercept	2.547	0.384	6.637	0	1.795	3.3
	treatment[T.no_zinc]	0.765	0.552	1.386	0.166	-0.317	1.846
	day	0.061	0.021	2.904	0.004	0.02	0.102
	day:treatment[T.no_zinc]	0.018	0.035	0.515	0.606	-0.05	0.086
	Group Var	1.519	0.36
Enterobacteriaceae CLR	Intercept	3.3	0.355	9.29	0	2.604	3.996
	treatment[T.no_zinc]	1.275	0.507	2.512	0.012	0.28	2.269
	day	0.062	0.022	2.804	0.005	0.019	0.105
	day:treatment[T.no_zinc]	0.016	0.036	0.45	0.653	-0.054	0.087
	Group Var	0	0.255
Enterococcus CLR	Intercept	4.86	0.409	11.878	0	4.058	5.662
	treatment[T.no_zinc]	0.348	0.586	0.594	0.553	-0.8	1.496
	day	-0.021	0.024	-0.853	0.394	-0.068	0.027
	day:treatment[T.no_zinc]	-0.031	0.04	-0.786	0.432	-0.109	0.047
	Group Var	0.718	0.301
Proteus sp. CLR	Intercept	9.749	0.348	28.051	0	9.068	10.43
	treatment[T.no_zinc]	-0.351	0.496	-0.708	0.479	-1.323	0.621
	day	-0.023	0.022	-1.05	0.294	-0.065	0.02
	day:treatment[T.no_zinc]	-0.034	0.035	-0.978	0.328	-0.103	0.034
	Group Var	0	0.223
Bifidobacterium pseudolongum CLR	Intercept	-0.319	0.088	-3.632	0	-0.491	-0.147
	treatment[T.no_zinc]	0.227	0.125	1.81	0.07	-0.019	0.473
	day	-0.008	0.005	-1.461	0.144	-0.019	0.003
	day:treatment[T.no_zinc]	-0.007	0.009	-0.791	0.429	-0.024	0.01
	Group Var	0.003	0.047
Lactobacillus sp. CLR	Intercept	1.026	0.355	2.889	0.004	0.33	1.723
	treatment[T.no_zinc]	-0.713	0.507	-1.407	0.159	-1.707	0.28
	day	0.017	0.022	0.786	0.432	-0.026	0.061
	day:treatment[T.no_zinc]	0.059	0.036	1.642	0.101	-0.011	0.129
	Group Var	0	0.234
Lactobacillus salivarius CLR	Intercept	-0.113	0.183	-0.618	0.537	-0.472	0.246
	treatment[T.no_zinc]	-0.034	0.262	-0.129	0.897	-0.546	0.479
	day	0.013	0.011	1.151	0.25	-0.009	0.035
	day:treatment[T.no_zinc]	0.021	0.018	1.145	0.252	-0.015	0.057
	Group Var	0	0.121
Bacillus sp. CLR	Intercept	1.45	0.36	4.022	0	0.743	2.156
	treatment[T.no_zinc]	-0.395	0.514	-0.77	0.442	-1.402	0.612
	day	0.026	0.022	1.154	0.248	-0.018	0.069
	day:treatment[T.no_zinc]	0.033	0.036	0.911	0.362	-0.038	0.105
	Group Var	0	0.212
Ruminococcaceae sp. CLR	Intercept	-0.279	0.068	-4.118	0	-0.411	-0.146
	treatment[T.no_zinc]	0.027	0.097	0.282	0.778	-0.162	0.217
	day	-0.007	0.004	-1.612	0.107	-0.015	0.001
	day:treatment[T.no_zinc]	-0.005	0.007	-0.784	0.433	-0.018	0.008
	Group Var	0.01	0.042
Corynebacterium sp. CLR	Intercept	1.225	0.327	3.741	0	0.583	1.867
	treatment[T.no_zinc]	-0.193	0.467	-0.413	0.68	-1.109	0.723
	day	-0.005	0.019	-0.255	0.799	-0.042	0.032
	day:treatment[T.no_zinc]	0.022	0.031	0.707	0.48	-0.039	0.084
	Group Var	0.506	0.288
Streptococcus CLR#	Intercept	0.262	0.247	1.06	0.289	-0.222	0.746
	treatment[T.no_zinc]	0.98	0.351	2.789	0.005	0.291	1.669
	day	-0.002	0.015	-0.133	0.894	-0.032	0.028
	day:treatment[T.no_zinc]	-0.028	0.025	-1.104	0.27	-0.077	0.021
	Group Var	0	0.218
Morganella morganii CLR	Intercept	0.256	0.396	0.645	0.519	-0.521	1.032
	treatment[T.no_zinc]	1.231	0.571	2.158	0.031	0.113	2.35
	day	0.003	0.019	0.154	0.878	-0.034	0.039
	day:treatment[T.no_zinc]	0.014	0.031	0.447	0.655	-0.047	0.074
	Group Var	2.877	0.547
Enterococcus sp. CLR	Intercept	-0.351	0.072	-4.896	0	-0.492	-0.211
	treatment[T.no_zinc]	0.092	0.102	0.896	0.37	-0.109	0.292
	day	-0.002	0.004	-0.416	0.678	-0.01	0.007
	day:treatment[T.no_zinc]	-0.013	0.007	-1.835	0.067	-0.027	0.001
	Group Var	0.004	0.036
# Indicates the model did not converge
