# Supplementary material for: Interrelated Effects of Zinc Deficiency and the Microbiome on Group B Streptococcal Vaginal Colonization
Source: mSphere. 2022 Aug 9;7(4):e00264-22. doi: 10.1128/msphere.00264-22 (PMC9429885; doi:10.1128/msphere.00264-22)
Supplement: TABLE S3 [file msphere.00264-22-s0005.xlsx]

## Sheet: AM_GBS_no_env_detailed copy
Compound	Receiver	Donor	SCS	MUS	MPS	SMETANA
N-Acetyl-D-glucosamine(anhydrous)N-Acetylmuramic acid	A. muciniphila	GBS	1	1	1	1
L-Threonine	A. muciniphila	GBS	1	1	1	1
Fe2+	GBS	A. muciniphila	1	1	1	1
L-Glutamate	GBS	A. muciniphila	1	1	1	1
L-Lysine	GBS	A. muciniphila	1	1	1	1
D-Ribose	GBS	A. muciniphila	1	1	1	1
L-Tyrosine	GBS	A. muciniphila	1	1	1	1
L-Valine	GBS	A. muciniphila	1	1	1	1
L-Alanine	A. muciniphila	GBS	1	0.53	1	0.53
L-Alanine	GBS	A. muciniphila	1	0.47	1	0.47
Glycerol	GBS	A. muciniphila	1	0.4	1	0.4
Ammonium	GBS	A. muciniphila	1	0.28	1	0.28
Acetaldehyde	A. muciniphila	GBS	1	0.16	1	0.16
D-Alanine	GBS	A. muciniphila	1	0.16	1	0.16
L-Arabinose	A. muciniphila	GBS	1	0.14	1	0.14
Acetaldehyde	GBS	A. muciniphila	1	0.13	1	0.13
Glycine	GBS	A. muciniphila	1	0.13	1	0.13
Hydrogen sulfide	GBS	A. muciniphila	1	0.13	1	0.13
D-Alanine	A. muciniphila	GBS	1	0.1	1	0.1
L-Arabinitol	GBS	A. muciniphila	1	0.1	1	0.1
L-Proline	GBS	A. muciniphila	1	0.1	1	0.1
L-Isoleucine	GBS	A. muciniphila	1	0.06	1	0.06
Glycine	A. muciniphila	GBS	1	0.05	1	0.05
D-Serine	A. muciniphila	GBS	1	0.04	1	0.04
Ammonium	A. muciniphila	GBS	1	0.03	1	0.03
Pyruvate	A. muciniphila	GBS	1	0.03	1	0.03
L-Arabinose	GBS	A. muciniphila	1	0.03	1	0.03
D-Serine	GBS	A. muciniphila	1	0.03	1	0.03
Hypoxanthine	GBS	A. muciniphila	1	0.02	1	0.02
Thymine	GBS	A. muciniphila	1	0.02	1	0.02
Guanine	GBS	A. muciniphila	1	0.01	1	0.01
